# Supplementary material for: A systematic comparison and evaluation of high density exon arrays and RNA-seq technology used to unravel the peripheral blood transcriptome of sickle cell disease
Source: BMC Med Genomics. 2012 Jun 29;5:28. doi: 10.1186/1755-8794-5-28 (PMC3428653; doi:10.1186/1755-8794-5-28)
Supplement: Additional file 3 — Table S2. Validation of few differentially expressed genes by QPCR. [file 1755-8794-5-28-S3.xls]

## Sheet: Sheet1
Gene symbol	Gene Title	FC-RNASEQ	FC-Exon array	FC QPCR	QPCR-p Value
ARHGAP15	Rho GTPase activating protein 15	0.593538	0.797068	0.78	< 0.05
ANKRD9	ankyrin repeat domain 9	9.22627	1.07556	5.13	< 0.001
CA1	carbonic anhydrase I	10.6765	2.07306	9.31	< 0.001
GPX1	glutathione peroxidase 1	8.02237	2.1616	4.12	< 0.001
IRF8	interferon regulatory factor 8	1.55283	0.958176	0.87	< 0.05
SNX12	sorting nexin 12	1.12475	0.642743	0.7	< 0.05
HBA1	hemoglobin, alpha 1	51.8648	5.53526	2.14	< 0.05
TNK2	tyrosine kinase, non-receptor, 2	1.48764	0.925384	1.26	< 0.05
OXSR1	oxidative-stress responsive 1	3.0586	1.10461	1.99	< 0.001
HBB	hemoglobin beta	28.18	1.12	1.1	< 0.05
TPM4	tropomyosin	0.95	0.78	0.59	< 0.05
