# Supplementary material for: A systematic comparison and evaluation of high density exon arrays and RNA-seq technology used to unravel the peripheral blood transcriptome of sickle cell disease
Source: BMC Med Genomics. 2012 Jun 29;5:28. doi: 10.1186/1755-8794-5-28 (PMC3428653; doi:10.1186/1755-8794-5-28)
Supplement: Additional file 5 — Table S1. Complete List of differentially expressed genes (n = 331). [file 1755-8794-5-28-S5.xls]

## Sheet: 331GeneList_C2excluded
transcript_cluster_id,AccessIonID,GeneIdentifier,GeneTitle,chrom,strand,Hemoglobins,mean-A1-s-mean-A1_rnaseq(noC2),p-A1-Trtmt_rnaseq(noC2),mean-A1-s-mean-A1-c_ma(noC2),p-A1-Trtmt_ma(noC2),p<.005&4FC_NoC2rnaseq_up,p<.005&2FC_NoC2ma_up,4FC_NoC2rnaseq_up,2FC_NoC2ma_up,p<.005&4FC_NoC2rnaseq_dn,p<.005&2FC_NoC2ma_dn,4FC_NoC2rnaseq_dn,2FC_NoC2ma_dn
2401448,NM_004091,E2F2,E2F transcription factor 2,chr1,-,0,0.71073164,0.00026934,0.35328832,0.00230357,1,1,1,1,0,0,0,0
2435323,NM_182578,THEM5,thioesterase superfamily member 5,chr1,-,0,1.23974034,0.00178592,0.71600256,0.00090056,1,1,1,1,0,0,0,0
2442698,NM_003851,CREG1,cellular repressor of E1A-stimulated genes 1,chr1,-,0,0.72360365,0.0016636,0.36478914,0.00180209,1,1,1,1,0,0,0,0
2594812,NM_015049,TRAK2,"trafficking protein, kinesin binding 2",chr2,-,0,0.74134888,0.00220829,0.51007395,0.00114349,1,1,1,1,0,0,0,0
2632491,NM_022072,NSUN3,NOL1,chr3,+,0,0.70461046,0.00232539,0.5491886,0.00029055,1,1,1,1,0,0,0,0
2674229,NM_201397,GPX1,glutathione peroxidase 1,chr3,-,0,0.90430266,0.00296945,0.33477537,0.00156954,1,1,1,1,0,0,0,0
2699059,NM_198504,PAQR9,progestin and adipoQ receptor family member IX,chr3,-,0,1.34424891,0.00109568,0.45342989,0.00171091,1,1,1,1,0,0,0,0
2787902,NM_198682,GYPE,glycophorin E,chr4,-,0,0.82433869,0.00179594,0.43124609,0.00193291,1,1,1,1,0,0,0,0
2788003,NM_002099,GYPA,glycophorin A (MNS blood group),chr4,-,0,1.06037775,0.00071936,0.64369158,0.00301787,1,1,1,1,0,0,0,0
2833024,NM_004290,RNF14,ring finger protein 14,chr5,+,0,0.7423048,0.00445145,0.45126167,0.00175794,1,1,1,1,0,0,0,0
2842860,NM_012279,ZNF346,zinc finger protein 346,chr5,+,0,0.75671368,0.00298358,0.44482746,0.00425407,1,1,1,1,0,0,0,0
2873897,NM_178450,MARCH3,membrane-associated ring finger (C3HC4) 3,chr5,-,0,0.80572653,0.00101278,0.5361729,0.0030109,1,1,1,1,0,0,0,0
2895792,NM_152737,RNF182,ring finger protein 182,chr6,+,0,2.0452943,0.00018469,1.51788335,0.00001322,1,1,1,1,0,0,0,0
2990464,NM_212460,ARL4A,ADP-ribosylation factor-like 4A,chr7,+,0,0.68327851,0.00084386,0.55940173,0.00049532,1,1,1,1,0,0,0,0
3025500,NM_199186,BPGM,"2,3-bisphosphoglycerate mutase",chr7,+,0,1.04246563,0.00019153,0.46045742,0.00093939,1,1,1,1,0,0,0,0
3088983,NM_001100161,XPO7,exportin 7,chr8,+,0,0.63519534,0.0020249,0.34273784,0.00413353,1,1,1,1,0,0,0,0
3142967,NM_001128829,CA1,carbonic anhydrase I,chr8,-,0,1.02842702,0.00220526,0.31661202,0.0013738,1,1,1,1,0,0,0,0
3246372,NM_001145260,NCOA4,nuclear receptor coactivator 4,chr10,+,0,0.67855814,0.0029581,0.32708265,0.00079007,1,1,1,1,0,0,0,0
3261255,NM_015448,RP11-529I10.4,deleted in a mouse model of primary ciliary dyskinesia,chr10,+,0,0.73994798,0.00080098,0.51065323,0.00231835,1,1,1,1,0,0,0,0
3360417,NM_000519,HBD,"hemoglobin, delta",chr11,-,1,1.64840656,0.00455421,0.4591594,5.12243e-5,1,1,1,1,0,0,0,0
3360456,NM_005330,HBE1,"hemoglobin, epsilon 1",chr11,-,1,1.38878769,0.00068783,0.36907423,0.00220122,1,1,1,1,0,0,0,0
3506738,NM_182488,USP12,ubiquitin specific peptidase 12,chr13,-,0,0.92583861,0.00272194,0.45028914,0.00165532,1,1,1,1,0,0,0,0
3642664,NM_000558,HBA1,"hemoglobin, alpha 1",chr16,+,1,1.71487287,0.0020403,0.7431378,1.66668e-5,1,1,1,1,0,0,0,0
3642675,NM_000558,HBA1,"hemoglobin, alpha 1",chr16,+,1,1.71109845,0.00194249,0.57404731,0.00023274,1,1,1,1,0,0,0,0
3657253,NM_016633,ERAF,erythroid associated factor,chr16,+,0,0.98397134,0.00065376,0.59244732,0.00045636,1,1,1,1,0,0,0,0
3695867,NM_020850,RANBP10,RAN binding protein 10,chr16,-,0,0.75613615,0.00110943,0.36344606,0.00405387,1,1,1,1,0,0,0,0
3771543,NM_022066,UBE2O,ubiquitin-conjugating enzyme E2O,chr17,-,0,0.85285979,0.00058372,0.45126622,0.00103776,1,1,1,1,0,0,0,0
3809621,NM_001012515,FECH,ferrochelatase (protoporphyria),chr18,-,0,0.90835709,0.00187612,0.40854699,0.003784,1,1,1,1,0,0,0,0
3974019,NM_004615,TSPAN7,tetraspanin 7,chrX,+,0,1.04034521,0.00335811,0.49768823,0.00485561,1,1,1,1,0,0,0,0
3980035,NM_173834,YIPF6,"Yip1 domain family, member 6",chrX,+,0,0.62699583,0.00193112,0.3384343,0.00248601,1,1,1,1,0,0,0,0
4027769,NM_001289,CLIC2,chloride intracellular channel 2,chrX,-,0,0.76501202,0.00124607,0.72450179,0.00422949,1,1,1,1,0,0,0,0
2353988,NM_017709,FAM46C,"family with sequence similarity 46, member C",chr1,+,0,0.85716566,0.00350165,0.13732369,0.03929495,1,0,1,0,0,0,0,0
2376376,NM_014858,TMCC2,transmembrane and coiled-coil domain family 2,chr1,+,0,0.99984419,0.00033085,0.18818449,0.00976442,1,0,1,0,0,0,0,0
2376894,NM_001004023,DYRK3,dual-specificity tyrosine-(Y)-phosphorylation regulated kinase 3,chr1,+,0,0.8895045,0.00170773,0.25219361,0.02516863,1,0,1,0,0,0,0,0
2409104,NM_006516,SLC2A1,"solute carrier family 2 (facilitated glucose transporter), member 1",chr1,-,0,0.75360239,0.00291295,0.33665185,0.01225685,1,0,1,1,0,0,0,0
2409507,NM_201649,SLC6A9,"solute carrier family 6 (neurotransmitter transporter, glycine), member 9",chr1,-,0,1.01831714,0.00305638,0.27640111,0.03406428,1,0,1,0,0,0,0,0
2411198,NM_003189,TAL1,T-cell acute lymphocytic leukemia 1,chr1,-,0,0.72986437,0.00115761,0.24582877,0.01157211,1,0,1,0,0,0,0,0
2439373,NM_003126,SPTA1,"spectrin, alpha, erythrocytic 1 (elliptocytosis 2)",chr1,-,0,0.66663972,0.00266481,0.43135128,0.02699034,1,0,1,1,0,0,0,0
2599993,NM_005689,ABCB6,"ATP-binding cassette, sub-family B (MDR",chr2,-,0,0.81041151,0.00015238,0.29685528,0.00664109,1,0,1,0,0,0,0,0
2672190,NM_024512,LRRC2,leucine rich repeat containing 2,chr3,-,0,1.07821062,0.0001371,0.38191891,0.05277875,1,0,1,1,0,0,0,0
2737840,NM_001008388,CISD2,CDGSH iron sulfur domain 2,chr4,+,0,0.8624861,0.00143885,0.5917135,0.0078006,1,0,1,1,0,0,0,0
2777276,NM_004827,ABCG2,"ATP-binding cassette, sub-family G (WHITE), member 2",chr4,-,0,0.87394719,0.00387282,0.620519,0.01635905,1,0,1,1,0,0,0,0
2777714,NM_000345,SNCA,"synuclein, alpha (non A4 component of amyloid precursor)",chr4,-,0,0.70255415,0.00476379,0.1557448,0.01994693,1,0,1,0,0,0,0,0
2780060,NM_001100874,NHEDC1,Na+,chr4,-,0,0.88865064,0.00198282,0.09979921,0.16770494,1,0,1,0,0,0,0,0
2799030,NM_001003841,SLC6A19,"solute carrier family 6 (neutral amino acid transporter), member 19",chr5,+,0,1.45599048,0.00081267,0.22356391,0.05322283,1,0,1,0,0,0,0,0
2835166,NM_001001669,FLJ41603,FLJ41603 protein,chr5,+,0,0.85808356,0.00162926,0.17390773,0.10091227,1,0,1,0,0,0,0,0
2920475,NM_001455,FOXO3,forkhead box O3,chr6,+,0,0.74605006,0.00331205,0.05380571,0.27587844,1,0,1,0,0,0,0,0
2948239,NM_006778,TRIM10,tripartite motif-containing 10,chr6,-,0,0.74531718,0.00316826,0.36807229,0.00915229,1,0,1,1,0,0,0,0
3061484,NM_001039372,HEPACAM2,HEPACAM family member 2,chr7,-,0,1.05079397,0.00093635,0.56740456,0.05236718,1,0,1,1,0,0,0,0
3064158,NM_003227,TFR2,transferrin receptor 2,chr7,-,0,0.75343554,0.00208209,0.15207215,0.15532647,1,0,1,0,0,0,0,0
3091000,NM_004331,BNIP3L,BCL2,chr8,+,0,0.69713799,0.00243521,0.13696167,0.00655315,1,0,1,0,0,0,0,0
3105600,NM_000067,CA2,carbonic anhydrase II,chr8,+,0,0.70167173,0.00446322,0.53723811,0.00532975,1,0,1,1,0,0,0,0
3217077,NM_018437,HEMGN,hemogen,chr9,-,0,0.76585566,0.00158472,0.33877248,0.00766208,1,0,1,1,0,0,0,0
3286921,NM_001002265,MARCH8,membrane-associated ring finger (C3HC4) 8,chr10,-,0,0.74847365,0.00143216,0.17841489,0.00185193,1,0,1,0,0,0,0,0
3302805,NM_000195,HPS1,Hermansky-Pudlak syndrome 1,chr10,-,0,0.72706849,0.00196984,0.31518317,0.0115247,1,0,1,1,0,0,0,0
3351841,NM_000190,HMBS,hydroxymethylbilane synthase,chr11,+,0,0.73312577,0.00182544,0.43317674,0.01387003,1,0,1,1,0,0,0,0
3352813,NM_152715,TBCEL,tubulin folding cofactor E-like,chr11,+,0,0.82672107,0.00106487,0.50228819,0.01604309,1,0,1,1,0,0,0,0
3352847,NM_005422,TECTA,tectorin alpha,chr11,+,0,0.63964428,0.00346779,0.15027643,0.17819444,1,0,1,0,0,0,0,0
3360441,NM_000559,HBG1,"hemoglobin, gamma A",chr11,-,1,1.63532353,0.00085933,0.3357959,0.04204723,1,0,1,1,0,0,0,0
3364306,NM_017508,SOX6,SRY (sex determining region Y)-box 6,chr11,-,0,0.74453333,0.00181159,0.21360202,0.12518926,1,0,1,0,0,0,0,0
3374061,NM_145008,YPEL4,yippee-like 4 (Drosophila),chr11,-,0,0.83334541,0.0017453,0.36322547,0.03588761,1,0,1,1,0,0,0,0
3432798,NM_138432,SDSL,serine dehydratase-like,chr12,+,0,0.81829604,0.0021965,0.08346539,0.17492057,1,0,1,0,0,0,0,0
3550077,NM_016417,GLRX5,glutaredoxin 5,chr14,+,0,0.7191274,0.00410298,0.20083411,0.02068225,1,0,1,0,0,0,0,0
3580357,NM_152326,ANKRD9,ankyrin repeat domain 9,chr14,-,0,0.96502593,0.0013552,0.03163333,0.70776672,1,0,1,0,0,0,0,0
3703885,NM_003486,SLC7A5,"solute carrier family 7 (cationic amino acid transporter, y+ system), member 5",chr16,-,0,0.91183054,0.00227169,0.40558,0.01776586,1,0,1,1,0,0,0,0
3735089,NR_024379,LOC643008,PP12104,chr17,+,0,0.84102612,0.0020291,0.39195031,0.01689316,1,0,1,1,0,0,0,0
3761989,NM_030802,FAM117A,"family with sequence similarity 117, member A",chr17,-,0,0.73546573,0.00361045,0.25518277,0.02528472,1,0,1,0,0,0,0,0
3772158,NM_003258,TK1,"thymidine kinase 1, soluble",chr17,-,0,1.0738618,0.00078523,0.12594565,0.16476293,1,0,1,0,0,0,0,0
3781654,NM_003831,RIOK3,RIO kinase 3 (yeast),chr18,+,0,0.82618618,0.00277621,0.30974163,0.0080107,1,0,1,1,0,0,0,0
3836217,NM_177417,KLC3,kinesin light chain 3,chr19,+,0,0.83005567,0.00201366,0.19253998,0.07537306,1,0,1,0,0,0,0,0
3850576,NM_024029,YIPF2,"Yip1 domain family, member 2",chr19,-,0,0.71437022,0.00124965,0.24614313,0.05712777,1,0,1,0,0,0,0,0
3851840,NM_006563,KLF1,Kruppel-like factor 1 (erythroid),chr19,-,0,0.83005093,0.00159467,0.15028395,0.18976589,1,0,1,0,0,0,0,0
3871242,NM_173804,TMEM86B,transmembrane protein 86B,chr19,-,0,0.71784249,0.00258156,0.14167308,0.25249357,1,0,1,0,0,0,0,0
3874636,NM_175839,SMOX,spermine oxidase,chr20,+,0,0.70685823,0.00373124,0.44409825,0.00726921,1,0,1,1,0,0,0,0
3890597,NM_017495,RBM38,RNA binding motif protein 38,chr20,+,0,0.76879904,0.00345874,0.20827446,0.0654544,1,0,1,0,0,0,0,0
3902489,NM_138578,BCL2L1,BCL2-like 1,chr20,-,0,0.73562664,0.00297659,0.16063614,0.02175013,1,0,1,0,0,0,0,0
3905145,NM_004613,TGM2,"transglutaminase 2 (C polypeptide, protein-glutamine-gamma-glutamyltransferase)",chr20,-,0,0.75971193,0.00479937,0.24742635,0.1248612,1,0,1,0,0,0,0,0
3914786,NR_003087,ABCC13,"ATP-binding cassette, sub-family C (CFTR",chr21,+,0,0.83292631,0.00349194,0.47343513,0.00976026,1,0,1,1,0,0,0,0
3918779,NM_003024,ITSN1,intersectin 1 (SH3 domain protein),chr21,+,0,0.79791279,0.00095321,0.27224925,0.00039941,1,0,1,0,0,0,0,0
3942531,NM_030758,OSBP2,oxysterol binding protein 2,chr22,+,0,1.07201502,0.00108645,0.40983972,0.00711628,1,0,1,1,0,0,0,0
3957374,NM_174977,SEC14L4,SEC14-like 4 (S. cerevisiae),chr22,-,0,0.62468162,0.00499667,0.24587075,0.06181582,1,0,1,0,0,0,0,0
3973768,NM_198511,LANCL3,LanC lantibiotic synthetase component C-like 3 (bacterial),chrX,+,0,0.6768252,0.00416656,0.14429382,0.22158491,1,0,1,0,0,0,0,0
3973803,NM_021083,XK,X-linked Kx blood group (McLeod syndrome),chrX,+,0,0.89649629,0.00255413,0.48456188,0.03746578,1,0,1,1,0,0,0,0
4007550,NM_013271,PCSK1N,proprotein convertase subtilisin,chrX,-,0,0.88765001,0.00183464,0.42100931,0.02003065,1,0,1,1,0,0,0,0
2325877,NM_016124,RHD,"Rh blood group, D antigen",chr1,+,0,0.47923386,0.04083578,0.56531626,0.00240619,0,1,0,1,0,0,0,0
2335986,NM_014372,RNF11,ring finger protein 11,chr1,+,0,0.85937057,0.00728338,0.39471409,0.00115132,0,1,1,1,0,0,0,0
2340433,NM_002303,LEPR,leptin receptor,chr1,+,0,0.1482064,0.04488685,0.38737484,0.00013622,0,1,0,1,0,0,0,0
2440413,NM_017625,ITLN1,intelectin 1 (galactofuranose binding),chr1,-,0,1.05213082,0.00857348,0.99382653,0.00094727,0,1,1,1,0,0,0,0
2466141,NR_024080,ACP1,"acid phosphatase 1, soluble",chr2,+,0,0.44606209,0.03756825,0.38248545,0.00478314,0,1,0,1,0,0,0,0
2649532,NM_016625,RSRC1,arginine,chr3,+,0,0.36440788,0.01044807,0.42591557,0.00441443,0,1,0,1,0,0,0,0
2693149,NM_003794,SNX4,sorting nexin 4,chr3,-,0,0.15566426,0.06539525,0.3602463,0.00464557,0,1,0,1,0,0,0,0
2705748,NM_001146276,AADACL1,arylacetamide deacetylase-like 1,chr3,-,0,0.30082222,0.01979965,0.38635593,0.00204672,0,1,0,1,0,0,0,0
2751385,NM_173872,CLCN3,chloride channel 3,chr4,+,0,0.40380748,0.00555187,0.3808573,0.00178538,0,1,0,1,0,0,0,0
2781813,NM_024090,ELOVL6,"ELOVL family member 6, elongation of long chain fatty acids (FEN1",chr4,-,0,0.5584955,0.0082342,0.65072165,0.00235471,0,1,0,1,0,0,0,0
2838201,NM_004219,PTTG1,pituitary tumor-transforming 1,chr5,+,0,0.64498085,0.01385823,0.57506463,0.00064701,0,1,1,1,0,0,0,0
2909404,NM_012120,CD2AP,CD2-associated protein,chr6,+,0,0.36202517,0.0062659,0.34148343,0.00049284,0,1,0,1,0,0,0,0
2910477,NM_033480,FBXO9,F-box protein 9,chr6,+,0,0.71751089,0.00529884,0.41610589,0.0008632,0,1,1,1,0,0,0,0
2957700,NM_001498,GCLC,"glutamate-cysteine ligase, catalytic subunit",chr6,-,0,0.50235555,0.0028162,0.52025084,0.00050382,0,1,0,1,0,0,0,0
3010503,NM_001001548,CD36,CD36 molecule (thrombospondin receptor),chr7,+,0,0.22608497,0.01517392,0.32523885,0.00125383,0,1,0,1,0,0,0,0
3223928,NM_004099,STOM,stomatin,chr9,-,0,0.43841545,0.00132141,0.32569419,0.00019675,0,1,0,1,0,0,0,0
3404530,NM_138337,CLEC12A,"C-type lectin domain family 12, member A",chr12,+,0,0.43308118,0.0033907,0.51633998,0.00181509,0,1,0,1,0,0,0,0
3430086,NM_152772,TCP11L2,t-complex 11 (mouse)-like 2,chr12,+,0,0.52172569,0.01540562,0.42149047,0.0024106,0,1,0,1,0,0,0,0
3543979,NM_025057,C14orf45,chromosome 14 open reading frame 45,chr14,+,0,0.65701325,0.01059817,0.60430022,0.00267825,0,1,1,1,0,0,0,0
3565739,NM_014924,KIAA0831,KIAA0831,chr14,-,0,0.41452366,0.01661438,0.53492109,0.00030332,0,1,0,1,0,0,0,0
3748561,NR_026718,FOXO3B,forkhead box O3B pseudogene,chr17,-,0,0.67134504,0.0058423,0.36994954,0.00231716,0,1,1,1,0,0,0,0
3946563,NM_014248,RBX1,ring-box 1,chr22,+,0,0.44442338,0.0299175,0.30301815,0.00105601,0,1,0,1,0,0,0,0
4026263,NM_004344,CETN2,"centrin, EF-hand protein, 2",chrX,-,0,0.45436116,0.01885077,0.39120863,0.00264427,0,1,0,1,0,0,0,0
2323899,NM_152376,UBXN10,UBX domain protein 10,chr1,+,0,0.60938438,0.02140461,0.45131713,0.01804665,0,0,1,1,0,0,0,0
2324416,NM_000478,ALPL,"alkaline phosphatase, liver",chr1,+,0,-0.5576297,0.12080401,-0.3428049,0.07050072,0,0,0,0,0,0,0,1
2325274,NM_020362,C1orf128,chromosome 1 open reading frame 128,chr1,+,0,0.71809174,0.01914476,0.41111074,0.01147972,0,0,1,1,0,0,0,0
2332812,NM_001017922,ERMAP,erythroblast membrane-associated protein (Scianna blood group),chr1,+,0,0.58630887,0.00640377,0.31280263,0.0313028,0,0,0,1,0,0,0,0
2340350,NM_014787,DNAJC6,"DnaJ (Hsp40) homolog, subfamily C, member 6",chr1,+,0,0.92753082,0.01778549,0.29655337,0.18052747,0,0,1,0,0,0,0,0
2340695,NM_032291,SGIP1,SH3-domain GRB2-like (endophilin) interacting protein 1,chr1,+,0,0.64865142,0.13347069,0.27770584,0.04233486,0,0,1,0,0,0,0,0
2343289,NM_007034,DNAJB4,"DnaJ (Hsp40) homolog, subfamily B, member 4",chr1,+,0,0.22348864,0.10683524,0.5531517,0.01241574,0,0,0,1,0,0,0,0
2343473,NM_006820,IFI44L,interferon-induced protein 44-like,chr1,+,0,0.58647368,0.25344014,0.73027352,0.14750654,0,0,0,1,0,0,0,0
2343511,NM_006417,IFI44,interferon-induced protein 44,chr1,+,0,0.49714195,0.19871663,0.50638013,0.14957361,0,0,0,1,0,0,0,0
2347132,NM_001024948,FNBP1L,formin binding protein 1-like,chr1,+,0,0.64039419,0.02351324,0.56153619,0.02222675,0,0,1,1,0,0,0,0
2347732,NM_152487,TMEM56,transmembrane protein 56,chr1,+,0,0.64039965,0.00872018,0.17272692,0.09057516,0,0,1,0,0,0,0,0
2350489,NM_020775,KIAA1324,KIAA1324,chr1,+,0,-0.6336067,0.00984812,-0.4207526,0.01236853,0,0,0,0,0,0,1,1
2367495,BC038410,C1orf105,chromosome 1 open reading frame 105,chr1,+,0,0.77796949,0.03885646,0.06583826,0.48911346,0,0,1,0,0,0,0,0
2372858,NM_002923,RGS2,"regulator of G-protein signaling 2, 24kDa",chr1,+,0,-0.4980812,0.01864836,-0.3574102,0.00584703,0,0,0,0,0,0,0,1
2377094,NM_006212,PFKFB2,6-phosphofructo-2-kinase,chr1,+,0,-0.4619324,0.09845179,-0.346168,0.12561461,0,0,0,0,0,0,0,1
2377165,NM_000715,C4BPA,"complement component 4 binding protein, alpha",chr1,+,0,-1.3495367,0.01410401,-0.6336138,0.01889801,0,0,0,0,0,0,1,1
2390180,NM_015431,TRIM58,tripartite motif-containing 58,chr1,+,0,0.62574322,0.03802178,0.11000895,0.36855567,0,0,1,0,0,0,0,0
2400655,NM_001145657,RAP1GAP,RAP1 GTPase activating protein,chr1,-,0,1.62372367,0.02510648,0.41112743,0.12762126,0,0,1,1,0,0,0,0
2401384,NM_017707,ASAP3,"ArfGAP with SH3 domain, ankyrin repeat and PH domain 3",chr1,-,0,0.61818136,0.05804344,-0.0210266,0.6782501,0,0,1,0,0,0,0,0
2412312,NM_001080494,TTC39A,tetratricopeptide repeat domain 39A,chr1,-,0,0.73289485,0.0146654,0.34637732,0.06659249,0,0,1,1,0,0,0,0
2428501,NM_003051,SLC16A1,"solute carrier family 16, member 1 (monocarboxylic acid transporter 1)",chr1,-,0,0.32058541,0.01281762,0.61731894,0.01564179,0,0,0,1,0,0,0,0
2429371,NM_005725,TSPAN2,tetraspanin 2,chr1,-,0,-0.5601398,0.0030724,-0.3314117,0.04125566,0,0,0,0,0,0,0,1
2435005,NM_003944,SELENBP1,selenium binding protein 1,chr1,-,0,0.76007166,0.00984879,0.28361471,0.06248196,0,0,1,0,0,0,0,0
2444283,NM_003326,TNFSF4,"tumor necrosis factor (ligand) superfamily, member 4",chr1,-,0,-0.2676296,0.05539846,-0.3258149,0.0003136,0,0,0,0,0,1,0,1
2452440,NM_018203,KLHDC8A,kelch domain containing 8A,chr1,-,0,0.64217427,0.03682513,0.13662097,0.27058267,0,0,1,0,0,0,0,0
2458082,NM_025160,WDR26,WD repeat domain 26,chr1,-,0,0.43809048,0.02555879,0.41225197,0.00812632,0,0,0,1,0,0,0,0
2468351,NM_080657,RSAD2,radical S-adenosyl methionine domain containing 2,chr2,+,0,0.73656962,0.10347513,0.61926142,0.04781716,0,0,1,1,0,0,0,0
2487549,NM_002357,MXD1,MAX dimerization protein 1,chr2,+,0,-0.3286904,0.05743911,-0.3725589,0.00577327,0,0,0,0,0,0,0,1
2493291,ENST00000390252,IGKV3D-15,immunoglobulin kappa variable 3D-15 (gene,chr2,+,0,0.26217969,0.18420723,0.45383847,0.03205576,0,0,0,1,0,0,0,0
2496907,NM_004633,IL1R2,"interleukin 1 receptor, type II",chr2,+,0,-0.7666815,0.11642372,-0.5690277,0.06273698,0,0,0,0,0,0,1,1
2517588,NM_032523,OSBPL6,oxysterol binding protein-like 6,chr2,+,0,0.67185064,0.24564413,0.38895514,0.17026324,0,0,1,1,0,0,0,0
2520069,NM_001042521,C2orf88,chromosome 2 open reading frame 88,chr2,+,0,0.73321861,0.01382311,0.33965094,0.01475969,0,0,1,1,0,0,0,0
2522094,NM_001100422,LOC26010,viral DNA polymerase-transactivated protein 6,chr2,+,0,0.42837613,0.17718399,0.31546279,0.22312024,0,0,0,1,0,0,0,0
2539125,NM_207315,CMPK2,"cytidine monophosphate (UMP-CMP) kinase 2, mitochondrial",chr2,-,0,0.75193605,0.01597685,0.20584767,0.08573779,0,0,1,0,0,0,0,0
2553282,NM_014614,PSME4,"proteasome (prosome, macropain) activator subunit 4",chr2,-,0,0.52091357,0.00969203,0.42673895,0.00790176,0,0,0,1,0,0,0,0
2553970,NM_033109,PNPT1,polyribonucleotide nucleotidyltransferase 1,chr2,-,0,0.04262381,0.83274274,0.30145262,0.11996436,0,0,0,1,0,0,0,0
2571510,NM_000576,IL1B,"interleukin 1, beta",chr2,-,0,-0.3698761,0.04056285,-0.3891808,0.04491657,0,0,0,0,0,0,0,1
2571856,NR_024004,MGC13005,hypothetical LOC84771,chr2,-,0,-0.6477135,0.10735392,-0.1707439,0.17694666,0,0,0,0,0,0,1,0
2596776,NM_003468,FZD5,frizzled homolog 5 (Drosophila),chr2,-,0,0.61182142,0.01293749,-0.0598432,0.43491848,0,0,1,0,0,0,0,0
2599153,NM_022648,TNS1,tensin 1,chr2,-,0,0.62388465,0.01505218,0.02230204,0.80404006,0,0,1,0,0,0,0,0
2599303,NR_002712,IL8RBP,"interleukin 8 receptor, beta pseudogene",chr2,-,0,-0.3732852,0.11145296,-0.3588798,0.03763001,0,0,0,0,0,0,0,1
2599901,NM_015680,C2orf24,chromosome 2 open reading frame 24,chr2,-,0,0.60856793,0.00960872,0.24198896,0.02185445,0,0,1,0,0,0,0,0
2599955,NM_001077198,ATG9A,ATG9 autophagy related 9 homolog A (S. cerevisiae),chr2,-,0,0.4865484,0.00797692,0.31377543,0.00741707,0,0,0,1,0,0,0,0
2620869,NM_003965,CCRL2,chemokine (C-C motif) receptor-like 2,chr3,+,0,0.30021493,0.11184608,0.35744311,0.0280162,0,0,0,1,0,0,0,0
2648677,NM_007288,MME,membrane metallo-endopeptidase,chr3,+,0,-0.5650585,0.03583449,-0.4015486,0.08151159,0,0,0,0,0,0,0,1
2651165,NM_001122752,SERPINI1,"serpin peptidase inhibitor, clade I (neuroserpin), member 1",chr3,+,0,0.16749578,0.21409637,0.48645826,0.06813673,0,0,0,1,0,0,0,0
2651828,NM_003262,SEC62,SEC62 homolog (S. cerevisiae),chr3,+,0,0.26085481,0.16306175,0.36795243,0.01977101,0,0,0,1,0,0,0,0
2657831,NM_002182,IL1RAP,interleukin 1 receptor accessory protein,chr3,+,0,-0.5344917,0.02465343,-0.3964117,0.03216404,0,0,0,0,0,0,0,1
2671787,NM_015444,TMEM158,transmembrane protein 158,chr3,-,0,1.18331261,0.13481513,0.13833735,0.23367195,0,0,1,0,0,0,0,0
2671968,NM_020347,LZTFL1,leucine zipper transcription factor-like 1,chr3,-,0,0.29845964,0.05397787,0.5120589,0.00741676,0,0,0,1,0,0,0,0
2679796,NM_025075,THOC7,THO complex 7 homolog (Drosophila),chr3,-,0,0.23145205,0.07360375,0.35466625,0.01770617,0,0,0,1,0,0,0,0
2707764,NM_020640,DCUN1D1,"DCN1, defective in cullin neddylation 1, domain containing 1 (S. cerevisiae)",chr3,-,0,0.48007617,0.01423375,0.38666229,0.00638241,0,0,0,1,0,0,0,0
2708922,NM_006548,IGF2BP2,insulin-like growth factor 2 mRNA binding protein 2,chr3,-,0,0.5143952,0.01393916,0.33921108,0.01311277,0,0,0,1,0,0,0,0
2732942,NM_198892,BMP2K,BMP2 inducible kinase,chr4,+,0,0.61158393,0.00874239,0.28540728,0.01005613,0,0,1,0,0,0,0,0
2735409,NM_016323,HERC5,hect domain and RLD 5,chr4,+,0,0.28476547,0.32193978,0.33445706,0.20624803,0,0,0,1,0,0,0,0
2747961,NM_033393,FHDC1,FH2 domain containing 1,chr4,+,0,0.49558865,0.02564445,0.30431325,0.01239328,0,0,0,1,0,0,0,0
2750594,NM_006745,SC4MOL,sterol-C4-methyl oxidase-like,chr4,+,0,0.11634876,0.48817694,0.39301445,0.00583156,0,0,0,1,0,0,0,0
2772414,NM_014465,SULT1B1,"sulfotransferase family, cytosolic, 1B, member 1",chr4,-,0,-0.3683889,0.08431554,-0.3256115,0.1130642,0,0,0,0,0,0,0,1
2787958,NM_002100,GYPB,glycophorin B (MNS blood group),chr4,-,0,0.87127338,0.01693122,0.32434993,0.03742488,0,0,1,1,0,0,0,0
2790368,NM_003013,SFRP2,secreted frizzled-related protein 2,chr4,-,0,0.85202316,0.01392194,0.78781685,0.02605466,0,0,1,1,0,0,0,0
2791419,NM_001128424,C4orf18,chromosome 4 open reading frame 18,chr4,-,0,0.13033535,0.31218307,0.41516198,0.01844481,0,0,0,1,0,0,0,0
2792800,NM_017631,DDX60,DEAD (Asp-Glu-Ala-Asp) box polypeptide 60,chr4,-,0,0.17823006,0.4728626,0.35295117,0.1590374,0,0,0,1,0,0,0,0
2820893,NM_001131065,RFESD,Rieske (Fe-S) domain containing,chr5,+,0,0.18583941,0.43170353,0.48787756,0.02241414,0,0,0,1,0,0,0,0
2828479,NM_003059,SLC22A4,solute carrier family 22 (organic cation,chr5,+,0,0.45885262,0.0537481,0.35539039,0.04253956,0,0,0,1,0,0,0,0
2831519,NM_032412,C5orf32,chromosome 5 open reading frame 32,chr5,+,0,0.48253058,0.03251315,0.32625992,0.02796493,0,0,0,1,0,0,0,0
2842157,NM_001131055,HRH2,histamine receptor H2,chr5,+,0,-0.3035151,0.21614393,-0.3226015,0.03718239,0,0,0,0,0,0,0,1
2844888,NM_197975,BTNL3,butyrophilin-like 3,chr5,+,0,-0.8108412,0.00269481,-0.3054828,0.00635528,0,0,0,0,1,0,1,1
2857131,NM_019030,DHX29,DEAH (Asp-Glu-Ala-His) box polypeptide 29,chr5,-,0,0.1120886,0.08407777,0.31641872,0.01798121,0,0,0,1,0,0,0,0
2859734,NM_001656,TRIM23,tripartite motif-containing 23,chr5,-,0,0.04021214,0.71560187,0.33055085,0.00824987,0,0,0,1,0,0,0,0
2862841,NM_016591,GCNT4,"glucosaminyl (N-acetyl) transferase 4, core 2 (beta-1,6-N-acetylglucosaminyltransferase)",chr5,-,0,0.31571974,0.09087475,0.31519193,0.11656051,0,0,0,1,0,0,0,0
2867873,NM_012081,ELL2,"elongation factor, RNA polymerase II, 2",chr5,-,0,0.44376955,0.07950286,0.33381199,0.0573291,0,0,0,1,0,0,0,0
2874920,NM_015256,ACSL6,acyl-CoA synthetase long-chain family member 6,chr5,-,0,0.84279429,0.00607023,0.35020514,0.02219045,0,0,1,1,0,0,0,0
2882834,NM_032385,C5orf4,chromosome 5 open reading frame 4,chr5,-,0,0.85739871,0.00537938,0.33905404,0.01697568,0,0,1,1,0,0,0,0
2894573,NM_145649,GCNT2,"glucosaminyl (N-acetyl) transferase 2, I-branching enzyme (I blood group)",chr6,+,0,0.50011321,0.00125521,0.40472534,0.0169749,0,0,0,1,0,0,0,0
2894711,NM_030969,TMEM14B,transmembrane protein 14B,chr6,+,0,0.47664259,0.00978856,0.39560232,0.00577766,0,0,0,1,0,0,0,0
2902958,NM_001002029,C4B,complement component 4B (Chido blood group),chr6,+,0,0.62501571,0.0616071,0.13734242,0.08501452,0,0,1,0,0,0,0,0
2905432,NM_017772,TBC1D22B,"TBC1 domain family, member 22B",chr6,+,0,0.57788315,0.00662783,0.45041121,0.0077423,0,0,0,1,0,0,0,0
2946714,NM_080593,HIST1H2BK,"histone cluster 1, H2bk",chr6,-,0,-0.2338069,0.02960438,-0.4552738,0.01011569,0,0,0,0,0,0,0,1
2947040,NM_021066,HIST1H2AJ,"histone cluster 1, H2aj",chr6,-,0,0.67231178,0.00567512,-0.0123245,0.82823652,0,0,1,0,0,0,0,0
2950329,NM_033554,HLA-DPA1,"major histocompatibility complex, class II, DP alpha 1",chr6,-,0,0.11943193,0.16802457,0.32465529,0.15537775,0,0,0,1,0,0,0,0
2953570,NM_018643,TREM1,triggering receptor expressed on myeloid cells 1,chr6,-,0,-0.4246109,0.09544908,-0.3602128,0.04045897,0,0,0,0,0,0,0,1
2956502,NM_000324,RHAG,Rh-associated glycoprotein,chr6,-,0,0.86795507,0.00566664,0.57134376,0.04076524,0,0,1,1,0,0,0,0
2974610,NM_078625,VNN3,vanin 3,chr6,-,0,-0.5053763,0.01783838,-0.3508535,0.12084626,0,0,0,0,0,0,0,1
2974671,NM_052831,C6orf192,chromosome 6 open reading frame 192,chr6,-,0,0.31886346,0.00410377,0.37318481,0.01235387,0,0,0,1,0,0,0,0
3015769,NM_005837,POP7,"processing of precursor 7, ribonuclease P",chr7,+,0,0.31073423,0.05583894,0.32084314,0.04903755,0,0,0,1,0,0,0,0
3019158,NM_001099660,LRRN3,leucine rich repeat neuronal 3,chr7,+,0,0.28503535,0.28234669,0.42976329,0.04621213,0,0,0,1,0,0,0,0
3022689,NR_027330,C7orf54,chromosome 7 open reading frame 54,chr7,+,0,-0.1762383,0.17061871,-0.3071658,0.01138462,0,0,0,0,0,0,0,1
3028011,NM_004668,MGAM,maltase-glucoamylase (alpha-glucosidase),chr7,+,0,-0.5750914,0.08012231,-0.52653,0.05469191,0,0,0,0,0,0,0,1
3060332,NM_024636,STEAP4,STEAP family member 4,chr7,-,0,-0.4420593,0.0345056,-0.4055339,0.08457523,0,0,0,0,0,0,0,1
3061438,NM_017654,SAMD9,sterile alpha motif domain containing 9,chr7,-,0,0.19403466,0.21752166,0.37636214,0.03884998,0,0,0,1,0,0,0,0
3064361,NM_015831,ACHE,acetylcholinesterase (Yt blood group),chr7,-,0,0.64153911,0.02911474,-0.0094725,0.89257489,0,0,1,0,0,0,0,0
3072276,NM_003344,UBE2H,"ubiquitin-conjugating enzyme E2H (UBC8 homolog, yeast)",chr7,-,0,0.72168326,0.00730772,0.27321277,0.02117676,0,0,1,0,0,0,0,0
3076868,NM_013252,CLEC5A,"C-type lectin domain family 5, member A",chr7,-,0,0.22118627,0.5096921,0.33925088,0.29500794,0,0,0,1,0,0,0,0
3077168,NM_000420,KEL,"Kell blood group, metallo-endopeptidase",chr7,-,0,0.66176978,0.01140312,0.22247369,0.13416907,0,0,1,0,0,0,0,0
3082990,NM_003970,MYOM2,"myomesin (M-protein) 2, 165kDa",chr8,+,0,0.63167979,0.30171519,0.20593112,0.22500324,0,0,1,0,0,0,0,0
3089816,NM_003841,TNFRSF10C,"tumor necrosis factor receptor superfamily, member 10c, decoy without an intracellular domain",chr8,+,0,-0.3876032,0.1031817,-0.3954006,0.0286809,0,0,0,0,0,0,0,1
3090512,NM_024940,DOCK5,dedicator of cytokinesis 5,chr8,+,0,-0.3626834,0.06058372,-0.3043499,0.04593192,0,0,0,0,0,0,0,1
3114111,NM_032899,FAM83A,"family with sequence similarity 83, member A",chr8,+,0,1.02130175,0.10941867,0.07767812,0.63591712,0,0,1,0,0,0,0,0
3132940,NM_020476,ANK1,"ankyrin 1, erythrocytic",chr8,-,0,0.60682318,0.00697243,0.21048447,0.10889415,0,0,1,0,0,0,0,0
3156541,NM_001080431,SLC45A4,"solute carrier family 45, member 4",chr8,-,0,-0.4415319,0.02835488,-0.3541127,0.00118856,0,0,0,0,0,1,0,1
3169094,NM_024345,WDR32,WD repeat domain 32,chr9,+,0,0.43505414,0.06489444,0.31992021,0.04105731,0,0,0,1,0,0,0,0
3186123,NM_000607,ORM1,orosomucoid 1,chr9,+,0,-0.6930978,0.029455,-0.4980107,0.03394618,0,0,0,0,0,0,1,1
3186137,NM_000608,ORM2,orosomucoid 2,chr9,+,0,-0.5443617,0.05260888,-0.3339143,0.00838691,0,0,0,0,0,0,0,1
3190939,NM_178001,PPP2R4,"protein phosphatase 2A activator, regulatory subunit 4",chr9,+,0,0.46530247,0.03851262,0.39547259,0.04693255,0,0,0,1,0,0,0,0
3203855,NM_015397,WDR40A,WD repeat domain 40A,chr9,-,0,0.70613264,0.00558144,0.10061594,0.07170274,0,0,1,0,0,0,0,0
3206008,NM_033655,CNTNAP3,contactin associated protein-like 3,chr9,-,0,-0.9741642,0.03864112,-0.6452001,0.02581123,0,0,0,0,0,0,1,1
3209726,NM_000689,ALDH1A1,"aldehyde dehydrogenase 1 family, member A1",chr9,-,0,0.29519729,0.02139795,0.31670716,0.01425386,0,0,0,1,0,0,0,0
3212919,NM_030940,ISCA1,iron-sulfur cluster assembly 1 homolog (S. cerevisiae),chr9,-,0,0.61152871,0.00892624,0.35148223,0.01098362,0,0,1,1,0,0,0,0
3219621,NM_003798,CTNNAL1,"catenin (cadherin-associated protein), alpha-like 1",chr9,-,0,0.5655484,0.01314137,0.6068513,0.01243107,0,0,0,1,0,0,0,0
3226208,NM_001135219,PIP5KL1,phosphatidylinositol-4-phosphate 5-kinase-like 1,chr9,-,0,0.61160301,0.00827024,0.02745594,0.76544444,0,0,1,0,0,0,0,0
3226661,NM_006336,ZER1,zer-1 homolog (C. elegans),chr9,-,0,0.62161263,0.01073639,0.29179232,0.03817042,0,0,1,0,0,0,0,0
3229591,NM_016172,UBAC1,UBA domain containing 1,chr9,-,0,0.48557115,0.0020457,0.30573182,0.00770005,0,0,0,1,0,0,0,0
3257246,NM_001548,IFIT1,interferon-induced protein with tetratricopeptide repeats 1,chr10,+,0,0.48347139,0.16645081,0.41807413,0.23630668,0,0,0,1,0,0,0,0
3279982,NM_014241,PTPLA,"protein tyrosine phosphatase-like (proline instead of catalytic arginine), member A",chr10,-,0,0.71741003,0.01965864,0.19385047,0.04493409,0,0,1,0,0,0,0,0
3286776,NM_007021,C10orf10,chromosome 10 open reading frame 10,chr10,-,0,1.01104083,0.00682378,0.13032433,0.16477781,0,0,1,0,0,0,0,0
3286975,NM_174890,ANUBL1,"AN1, ubiquitin-like, homolog (Xenopus laevis)",chr10,-,0,0.51174718,0.00541773,0.39568464,0.0105093,0,0,0,1,0,0,0,0
3304970,NM_014631,SH3PXD2A,SH3 and PX domains 2A,chr10,-,0,-0.3538717,0.23928671,0.35032008,0.24297525,0,0,0,1,0,0,0,0
3311157,NM_000274,OAT,ornithine aminotransferase (gyrate atrophy),chr10,-,0,0.11358343,0.16255372,0.34039455,0.02120313,0,0,0,1,0,0,0,0
3331355,NM_000062,SERPING1,"serpin peptidase inhibitor, clade G (C1 inhibitor), member 1",chr11,+,0,0.55368414,0.09374485,0.30786015,0.14201165,0,0,0,1,0,0,0,0
3340161,NM_016147,PPME1,protein phosphatase methylesterase 1,chr11,+,0,0.38475032,0.00941366,0.33363112,0.01511385,0,0,0,1,0,0,0,0
3346584,NM_001166,BIRC2,baculoviral IAP repeat-containing 2,chr11,+,0,0.38276684,0.02155156,0.32455929,0.01414797,0,0,0,1,0,0,0,0
3352503,NM_015313,ARHGEF12,Rho guanine nucleotide exchange factor (GEF) 12,chr11,+,0,0.53457213,0.00757483,0.39548953,0.01100645,0,0,0,1,0,0,0,0
3352948,NM_003105,SORL1,"sortilin-related receptor, L(DLR class) A repeats-containing",chr11,+,0,-0.3180886,0.21473038,-0.3831462,0.02753863,0,0,0,0,0,0,0,1
3359121,NM_000612,IGF2,insulin-like growth factor 2 (somatomedin A),chr11,-,0,1.24049636,0.01348505,0.37409176,0.16032526,0,0,1,1,0,0,0,0
3360401,NM_000518,HBB,"hemoglobin, beta",chr11,-,1,1.45435953,0.00891389,0.0496161,0.23451934,0,0,1,0,0,0,0,0
3375245,NM_001923,DDB1,"damage-specific DNA binding protein 1, 127kDa",chr11,-,0,0.45085565,0.0269076,0.34745638,0.0233103,0,0,0,1,0,0,0,0
3381925,NM_173582,PGM2L1,phosphoglucomutase 2-like 1,chr11,-,0,0.41914204,0.01338295,0.50209191,0.01863682,0,0,0,1,0,0,0,0
3388751,NM_002424,MMP8,matrix metallopeptidase 8 (neutrophil collagenase),chr11,-,0,-0.6369669,0.06966454,-0.3065717,0.02559882,0,0,0,0,0,0,1,1
3403773,NM_080387,CLEC4D,"C-type lectin domain family 4, member D",chr12,+,0,-0.3204683,0.31356704,-0.343896,0.19588477,0,0,0,0,0,0,0,1
3404549,NM_205852,CLEC12B,"C-type lectin domain family 12, member B",chr12,+,0,0.29113438,0.11328675,0.42054406,0.01222846,0,0,0,1,0,0,0,0
3425108,NM_001009894,C12orf29,chromosome 12 open reading frame 29,chr12,+,0,0.14412603,0.21823497,0.43286922,0.01940204,0,0,0,1,0,0,0,0
3426502,NM_005761,PLXNC1,plexin C1,chr12,+,0,-0.3300211,0.0628623,-0.3050628,0.00924932,0,0,0,0,0,0,0,1
3433466,NR_027345,NCRNA00173,non-protein coding RNA 173,chr12,+,0,-0.5737919,0.04305377,-0.3013749,0.13448988,0,0,0,0,0,0,0,1
3437500,NM_144669,GLT1D1,glycosyltransferase 1 domain containing 1,chr12,+,0,-0.3368813,0.03153693,-0.3053314,0.04551668,0,0,0,0,0,0,0,1
3443183,NM_014358,CLEC4E,"C-type lectin domain family 4, member E",chr12,-,0,-0.4189965,0.06963893,-0.3608788,0.04133185,0,0,0,0,0,0,0,1
3444906,NM_018050,MANSC1,MANSC domain containing 1,chr12,-,0,-0.5876082,0.03461255,-0.45557,0.03358408,0,0,0,0,0,0,0,1
3455728,NM_006121,KRT1,keratin 1,chr12,-,0,0.72936043,0.00949991,0.02567108,0.71669463,0,0,1,0,0,0,0,0
3464912,NM_172240,WDR51B,WD repeat domain 51B,chr12,-,0,0.36198203,0.01696344,0.3258743,0.02297242,0,0,0,1,0,0,0,0
3466687,NM_002108,HAL,histidine ammonia-lyase,chr12,-,0,-0.3363944,0.19723331,-0.3263465,0.08888403,0,0,0,0,0,0,0,1
3482977,NM_152705,POLR1D,"polymerase (RNA) I polypeptide D, 16kDa",chr13,+,0,0.4936553,0.01225122,0.34041356,0.0099253,0,0,0,1,0,0,0,0
3483885,NM_005809,PRDX2,peroxiredoxin 2,chr13,+,0,0.61242571,0.03977527,0.05107521,0.61968987,0,0,1,0,0,0,0,0
3484060,NM_001629,ALOX5AP,arachidonate 5-lipoxygenase-activating protein,chr13,+,0,-0.4045246,0.03147177,-0.3183656,0.02050161,0,0,0,0,0,0,0,1
3484497,NM_023037,FRY,furry homolog (Drosophila),chr13,+,0,-0.3133879,0.0672222,-0.3167407,0.02105595,0,0,0,0,0,0,0,1
3486956,NM_014059,C13orf15,chromosome 13 open reading frame 15,chr13,+,0,0.34610949,0.06375791,0.30824983,0.05743699,0,0,0,1,0,0,0,0
3490892,NM_006418,OLFM4,olfactomedin 4,chr13,+,0,-0.7853264,0.03394604,-0.3926759,0.00527752,0,0,0,0,0,0,1,1
3502710,NM_007111,TFDP1,transcription factor Dp-1,chr13,+,0,0.75529602,0.00986422,0.38868992,0.01136953,0,0,1,1,0,0,0,0
3507003,NM_153371,LNX2,ligand of numb-protein X 2,chr13,-,0,0.41045944,0.00572521,0.35724495,0.02249144,0,0,0,1,0,0,0,0
3511698,NM_001002264,EPSTI1,epithelial stromal interaction 1 (breast),chr13,-,0,0.43146971,0.1214868,0.49506409,0.10461907,0,0,0,1,0,0,0,0
3527514,NM_000270,NP,nucleoside phosphorylase,chr14,+,0,0.57139811,0.00767277,0.40711533,0.03111451,0,0,0,1,0,0,0,0
3549575,NM_001130080,IFI27,"interferon, alpha-inducible protein 27",chr14,+,0,1.71238968,0.00864446,0.82246939,0.0069777,0,0,1,1,0,0,0,0
3563922,NM_198794,MAP4K5,mitogen-activated protein kinase kinase kinase kinase 5,chr14,-,0,0.24712265,0.05183922,0.31037883,0.03256126,0,0,0,1,0,0,0,0
3569200,NM_015994,ATP6V1D,"ATPase, H+ transporting, lysosomal 34kDa, V1 subunit D",chr14,-,0,0.18820194,0.08988918,0.34442866,0.02089853,0,0,0,1,0,0,0,0
3595594,NM_020980,AQP9,aquaporin 9,chr15,+,0,-0.3179297,0.16095118,-0.4300195,0.04707993,0,0,0,0,0,0,0,1
3610958,NM_000875,IGF1R,insulin-like growth factor 1 receptor,chr15,+,0,-0.3562581,0.08794897,-0.3048257,0.04184171,0,0,0,0,0,0,0,1
3623424,NM_004236,COPS2,COP9 constitutive photomorphogenic homolog subunit 2 (Arabidopsis),chr15,-,0,0.19634061,0.04648872,0.38740443,0.01981515,0,0,0,1,0,0,0,0
3628832,NM_014326,DAPK2,death-associated protein kinase 2,chr15,-,0,-0.4803126,0.05766831,-0.3198639,0.02086204,0,0,0,0,0,0,0,1
3642643,NM_005332,HBZ,"hemoglobin, zeta",chr16,+,1,0.94072349,0.09970314,0.3696988,0.36389016,0,0,1,1,0,0,0,0
3642654,NM_001003938,HBM,"hemoglobin, mu",chr16,+,1,0.57421146,0.01758852,0.3093443,0.01808722,0,0,0,1,0,0,0,0
3651478,NM_005622,ACSM3,acyl-CoA synthetase medium-chain family member 3,chr16,+,0,0.59132736,0.02450591,0.43435863,0.071116,0,0,0,1,0,0,0,0
3662851,NM_170776,GPR97,G protein-coupled receptor 97,chr16,+,0,-0.5283593,0.11285673,-0.4240945,0.06604048,0,0,0,0,0,0,0,1
3665811,NM_018430,TSNAXIP1,translin-associated factor X interacting protein 1,chr16,+,0,0.70918908,0.0055135,0.12733437,0.26925924,0,0,1,0,0,0,0,0
3666409,NM_004360,CDH1,"cadherin 1, type 1, E-cadherin (epithelial)",chr16,+,0,0.73263224,0.00816851,-0.0015452,0.9894773,0,0,1,0,0,0,0,0
3680434,NM_001136473,LITAF,lipopolysaccharide-induced TNF factor,chr16,-,0,-0.3450139,0.04848861,-0.3227657,0.01443298,0,0,0,0,0,0,0,1
3680610,NM_002094,GSPT1,G1 to S phase transition 1,chr16,-,0,0.60483821,0.00728255,0.12686582,0.07987764,0,0,1,0,0,0,0,0
3697632,NM_145911,ZNF23,zinc finger protein 23 (KOX 16),chr16,-,0,0.46652868,0.00983474,0.31184793,0.01451901,0,0,0,1,0,0,0,0
3722872,NM_001144825,RUNDC3A,RUN domain containing 3A,chr17,+,0,0.91124315,0.00697775,0.667563,0.01526263,0,0,1,1,0,0,0,0
3724505,NM_001002841,MYL4,"myosin, light chain 4, alkali; atrial, embryonic",chr17,+,0,0.66464852,0.00720292,0.4355526,0.01040926,0,0,1,1,0,0,0,0
3727712,NM_001102402,PCTP,phosphatidylcholine transfer protein,chr17,+,0,0.50263804,0.06158042,0.33596203,0.06606459,0,0,0,1,0,0,0,0
3733275,NM_000891,KCNJ2,"potassium inwardly-rectifying channel, subfamily J, member 2",chr17,+,0,-0.3490754,0.08757205,-0.3401869,0.03042844,0,0,0,0,0,0,0,1
3736204,AK303128,C17orf99,chromosome 17 open reading frame 99,chr17,+,0,0.73472616,0.02090556,0.09310086,0.32778307,0,0,1,0,0,0,0,0
3756591,NM_015515,KRT23,keratin 23 (histone deacetylase inducible),chr17,-,0,-0.5252005,0.0112978,-0.3400488,0.04193714,0,0,0,0,0,0,0,1
3759006,NM_000342,SLC4A1,"solute carrier family 4, anion exchanger, member 1 (erythrocyte membrane protein band 3, Diego blood group)",chr17,-,0,0.81308628,0.00990735,0.34209807,0.02870613,0,0,1,1,0,0,0,0
3786868,NM_001128588,SLC14A1,"solute carrier family 14 (urea transporter), member 1 (Kidd blood group)",chr18,+,0,0.83750707,0.01293104,0.45207077,0.02400927,0,0,1,1,0,0,0,0
3789947,NM_001144967,NEDD4L,"neural precursor cell expressed, developmentally down-regulated 4-like",chr18,+,0,0.64660324,0.01118459,0.42752038,0.06469268,0,0,1,1,0,0,0,0
3798291,NM_001042388,PPP4R1,"protein phosphatase 4, regulatory subunit 1",chr18,-,0,-0.3526192,0.0346266,-0.3227323,0.04381548,0,0,0,0,0,0,0,1
3815014,NM_001728,BSG,basigin (Ok blood group),chr19,+,0,0.69948816,0.00591087,0.17489862,0.05161526,0,0,1,0,0,0,0,0
3815538,NM_002085,GPX4,glutathione peroxidase 4 (phospholipid hydroperoxidase),chr19,+,0,0.57850842,0.02426804,0.32238051,0.05593154,0,0,0,1,0,0,0,0
3816475,NM_182973,TMPRSS9,"transmembrane protease, serine 9",chr19,+,0,0.68506693,0.02607724,-0.0283041,0.66720262,0,0,1,0,0,0,0,0
3822122,NM_002501,NFIX,nuclear factor I,chr19,+,0,0.75835965,0.00525453,0.23811111,0.11500563,0,0,1,0,0,0,0,0
3823304,NM_000896,CYP4F3,"cytochrome P450, family 4, subfamily F, polypeptide 3",chr19,+,0,-0.5697777,0.03606423,-0.3456711,0.07140673,0,0,0,0,0,0,0,1
3824993,NM_004864,GDF15,growth differentiation factor 15,chr19,+,0,0.67821459,0.01476974,-0.0031713,0.96173442,0,0,1,0,0,0,0,0
3835777,NM_005581,BCAM,basal cell adhesion molecule (Lutheran blood group),chr19,+,0,1.08885195,0.03181619,0.23685754,0.10246792,0,0,1,0,0,0,0,0
3836946,NM_005628,SLC1A5,"solute carrier family 1 (neutral amino acid transporter), member 5",chr19,+,0,0.98542601,0.00611493,0.17109129,0.14164301,0,0,1,0,0,0,0,0
3845352,NM_006830,UQCR,"ubiquinol-cytochrome c reductase, 6.4kDa subunit",chr19,-,0,0.40794841,0.02616957,0.31403559,0.01224461,0,0,0,1,0,0,0,0
3850676,NM_015493,KANK2,KN motif and ankyrin repeat domains 2,chr19,-,0,0.80919011,0.00797722,0.16126729,0.18815007,0,0,1,0,0,0,0,0
3851072,NM_001111035,ACP5,"acid phosphatase 5, tartrate resistant",chr19,-,0,0.7429338,0.01911657,0.80634187,0.00953013,0,0,1,1,0,0,0,0
3851776,NM_005809,PRDX2,peroxiredoxin 2,chr19,-,0,0.65725673,0.02870733,0.1692371,0.14510819,0,0,1,0,0,0,0,0
3852832,NM_032571,EMR3,"egf-like module containing, mucin-like, hormone receptor-like 3",chr19,-,0,-0.4774103,0.02852629,-0.4528011,0.0063874,0,0,0,0,0,0,0,1
3854417,NM_031310,PLVAP,plasmalemma vesicle associated protein,chr19,-,0,0.90418623,0.00851995,0.32877846,0.09171289,0,0,1,1,0,0,0,0
3866276,NM_005628,SLC1A5,"solute carrier family 1 (neutral amino acid transporter), member 5",chr19,-,0,0.93428727,0.0062671,0.38030882,0.02651163,0,0,1,1,0,0,0,0
3869237,NM_002029,FPR1,formyl peptide receptor 1,chr19,-,0,-0.3323428,0.0857652,-0.3156825,0.01005487,0,0,0,0,0,0,0,1
3873744,NM_003245,TGM3,"transglutaminase 3 (E polypeptide, protein-glutamine-gamma-glutamyltransferase)",chr20,+,0,-0.7103483,0.09206971,-0.1507052,0.12110689,0,0,0,0,0,0,1,0
3887210,NM_004994,MMP9,"matrix metallopeptidase 9 (gelatinase B, 92kDa gelatinase, 92kDa type IV collagenase)",chr20,+,0,-0.623017,0.0604848,-0.3967954,0.03812402,0,0,0,0,0,0,1,1
3892873,NM_002531,NTSR1,neurotensin receptor 1 (high affinity),chr20,+,0,0.61373102,0.07785268,-0.0106752,0.86504333,0,0,1,0,0,0,0,0
3895614,NM_023068,SIGLEC1,"sialic acid binding Ig-like lectin 1, sialoadhesin",chr20,-,0,0.79103753,0.10979999,0.05842576,0.59791606,0,0,1,0,0,0,0,0
3896034,NM_014737,RASSF2,Ras association (RalGDS,chr20,-,0,-0.3488412,0.00354524,-0.3280517,0.00072735,0,0,0,0,0,1,0,1
3920850,NM_002243,KCNJ15,"potassium inwardly-rectifying channel, subfamily J, member 15",chr21,+,0,-0.4501737,0.10871152,-0.4016562,0.06814414,0,0,0,0,0,0,0,1
3922100,NM_001144925,MX1,"myxovirus (influenza virus) resistance 1, interferon-inducible protein p78 (mouse)",chr21,+,0,0.40645587,0.15587015,0.33171156,0.17373718,0,0,0,1,0,0,0,0
3923211,NM_080593,HIST1H2BK,"histone cluster 1, H2bk",chr21,+,0,-0.0171737,0.95167375,-0.3042958,0.07599434,0,0,0,0,0,0,0,1
3925439,NM_006948,HSPA13,"heat shock protein 70kDa family, member 13",chr21,-,0,0.14589922,0.10993466,0.40907113,0.02874835,0,0,0,1,0,0,0,0
3935486,NM_006272,S100B,S100 calcium binding protein B,chr21,-,0,-0.5337087,0.30558946,-0.4498031,0.26792876,0,0,0,0,0,0,0,1
3936550,NM_017414,USP18,ubiquitin specific peptidase 18,chr22,+,0,0.53379221,0.19834395,0.30841465,0.26083157,0,0,0,1,0,0,0,0
3944758,NM_152243,CDC42EP1,CDC42 effector protein (Rho GTPase binding) 1,chr22,+,0,0.92560906,0.01437646,0.01522541,0.87739652,0,0,1,0,0,0,0,0
3946146,NM_138435,FAM83F,"family with sequence similarity 83, member F",chr22,+,0,0.84917764,0.02625614,0.00313325,0.9630242,0,0,1,0,0,0,0,0
3962578,NM_017436,A4GALT,"alpha 1,4-galactosyltransferase",chr22,-,0,0.67194722,0.22800059,-0.0082383,0.90145973,0,0,1,0,0,0,0,0
3969396,NM_152634,TCEANC,transcription elongation factor A (SII) N-terminal and central domain containing,chrX,+,0,0.1338884,0.38836791,0.30253775,0.0675874,0,0,0,1,0,0,0,0
3970214,NM_004726,REPS2,RALBP1 associated Eps domain containing 2,chrX,+,0,-0.3778735,0.08088295,-0.3783572,0.03403904,0,0,0,0,0,0,0,1
3978658,NM_207339,PAGE2,"P antigen family, member 2 (prostate associated)",chrX,+,0,0.4569208,0.12197306,0.35774268,0.11641895,0,0,0,1,0,0,0,0
3995804,NM_005629,SLC6A8,"solute carrier family 6 (neurotransmitter transporter, creatine), member 8",chrX,+,0,0.62007764,0.01486578,0.1256462,0.154629,0,0,1,0,0,0,0,0
4003017,NM_004845,PCYT1B,"phosphate cytidylyltransferase 1, choline, beta",chrX,-,0,0.48227292,0.07822105,0.31447247,0.04037806,0,0,0,1,0,0,0,0
4009849,NM_000032,ALAS2,"aminolevulinate, delta-, synthase 2",chrX,-,0,0.63954005,0.0109348,0.22119183,0.00304154,0,0,1,0,0,0,0,0
4022335,NM_016521,TFDP3,"transcription factor Dp family, member 3",chrX,-,0,0.73807576,0.01301662,-0.0104893,0.34065399,0,0,1,0,0,0,0,0
4022833,NM_019556,MOSPD1,motile sperm domain containing 1,chrX,-,0,0.48508019,0.02971115,0.45704353,0.02071698,0,0,0,1,0,0,0,0
4028161,NM_002183,IL3RA,"interleukin 3 receptor, alpha (low affinity)",chrY,+,0,-0.2832045,0.06247171,-0.3098721,0.02297528,0,0,0,0,0,0,0,1
4028512,NM_001008,RPS4Y1,"ribosomal protein S4, Y-linked 1",chrY,+,0,0.89492018,0.4241569,0.86093662,0.24096106,0,0,1,1,0,0,0,0
4030063,NM_004654,USP9Y,"ubiquitin specific peptidase 9, Y-linked",chrY,+,0,0.10056603,0.75447872,0.33340234,0.31843207,0,0,0,1,0,0,0,0
4030162,NM_001122665,DDX3Y,"DEAD (Asp-Glu-Ala-Asp) box polypeptide 3, Y-linked",chrY,+,0,0.10920347,0.74387344,0.47736541,0.34814984,0,0,0,1,0,0,0,0
4031068,NM_032576,CYorf15B,chromosome Y open reading frame 15B,chrY,+,0,0.51168017,0.44810456,0.44620661,0.29231937,0,0,0,1,0,0,0,0
4031136,NM_004681,EIF1AY,"eukaryotic translation initiation factor 1A, Y-linked",chrY,+,0,1.03625702,0.25295988,1.01708526,0.22069883,0,0,1,1,0,0,0,0
4035017,NM_007125,UTY,"ubiquitously transcribed tetratricopeptide repeat gene, Y-linked",chrY,-,0,0.2202137,0.63884123,0.34181422,0.41767313,0,0,0,1,0,0,0,0
4038412,---,,,chr10,-,0,-0.2836352,0.29055749,-0.3661631,0.01398475,0,0,0,0,0,0,0,1
4038415,NM_015892,GALNAC4S-6ST,B cell RAG associated protein,chr10,-,0,-0.336098,0.01841591,-0.3196984,0.00283062,0,0,0,0,0,1,0,1
4048241,NM_002125,HLA-DRB5,"major histocompatibility complex, class II, DR beta 5",chr6,-,0,0.29131595,0.02378653,0.32113025,0.22932586,0,0,0,1,0,0,0,0
4053534,NM_005101,ISG15,ISG15 ubiquitin-like modifier,chr1,+,0,0.68474335,0.08555891,0.26661397,0.2752587,0,0,1,0,0,0,0,0
